# Supplementary material for: The role of miR-10a-5p in LPS-induced inhibition of progesterone synthesis in goose granulosa cells by down-regulating CYP11A1
Source: Front Vet Sci. 2024 May 30;11:1398728. doi: 10.3389/fvets.2024.1398728 (PMC11171131; doi:10.3389/fvets.2024.1398728)
Supplement: Supplementary file 1 [file Table_1.XLSX]

## Sheet: FIG1A
	0h									12h									24h
P4	605.803	567.273	372.723	532.338	387.753	464.708				485.733	426.575	464.708	438.745	445.027	409.252				227.159	291.632	220.341	231.879	272.417	255.027
Ordinary one-way ANOVA	Summary	P value
0h vs. 12h	ns	0.3705
0h vs. 24h	****	<0.0001

## Sheet: FIG1B
	0h									12h									24h
CYP11A1	0.990942	0.94366	0.988247	0.873333	1.04858	1.05151	1.1661	0.981136	0.956495	0.660081	0.710281	0.701327	0.657239	0.649808	0.683693	0.670813	0.670706	0.690095	0.605354	0.586663	0.65039	0.592353	0.516047	0.613848	0.358934	0.38119	0.459356
Ordinary one-way ANOVA	Summary	P value
0h vs. 12h	****	<0.0001
0h vs. 24h	****	<0.0001

## Sheet: FIG1C
	0h									12h									24h
miR-10a	1.11828	1.17662	1.11326	0.922551	1.0704	1.00737	0.850786	0.862145	0.878596	1.96103	2.14737	2.31626	2.51284	2.14091	1.79363	1.77723	2.11658	2.29622	2.59316	2.72843	2.58151	2.6457	3.06969	2.88893	7.06511	7.15944	7.29605
Ordinary one-way ANOVA	Summary	P value
0h vs. 12h	ns	0.1786
0h vs. 24h	****	<0.0001

## Sheet: FIG1D
	0h									12h									24h
SMAD2	1.10227	0.673695	0.67646	0.569104	1.92397	0.433361	2.05418	0.805539	0.761423	0.289234	0.264319	0.251383	0.289242	0.286867	0.321923	0.323152	0.290442	0.244617	0.112021	0.173593	0.179718	0.086031	0.136386	0.137926	0.127462	0.208623	0.183939
SCAP	0.879711	0.934379	0.848717	0.930471	0.887125	0.844948	1.32059	1.25329	1.10077	0.754936	0.756307	0.672526	0.735096	0.686226	0.67036	0.778517	0.729996	0.730799	0.697947	0.711327	0.666165	0.625002	0.718223	0.672962	0.717424	0.630311	0.660033
GATA4	0.924667	0.890889	0.99543	1.65511	1.45219	1.25213	0.649898	0.590448	0.589243	0.701303	0.610024	0.602097	0.59126	0.610931	0.592444	0.637393	0.609023	0.591745	0.490367	0.473937	0.458158	0.488871	0.454675	0.432594	0.406523	0.467493	0.483444
GATA6	1.06282	1.08535	1.11325	1.06234	1.03407	0.900211	0.906154	0.933504	0.902301	0.69545	0.651187	0.628574	0.60274	0.604501	0.740324	0.715798	0.651691	0.661778	0.57209	0.531271	0.533662	0.579131	0.574547	0.548444	0.579284	0.56595	0.54414
BDNF	0.9413	0.887554	0.914797	0.987369	0.994178	1.01849	1.11853	1.07718	1.0606	0.813985	0.757703	0.829012	0.851386	0.615326	0.683467	0.667554	0.612304	0.69106	0.699619	0.671034	0.683552	0.705543	0.785741	0.70533	0.820043	0.794072	0.740319
Tukey's multiple comparisons test	Summary	P Value
SMAD2
0h vs. 12h	****	<0.0001
0h vs. 24h	****	<0.0001
12h vs. 24h	ns	0.3044
SCAP
0h vs. 12h	**	0.0085
0h vs. 24h	**	0.0017
12h vs. 24h	ns	0.8688
GATA4
0h vs. 12h	***	0.0001
0h vs. 24h	****	<0.0001
12h vs. 24h	ns	0.2124
GATA6
0h vs. 12h	***	0.0009
0h vs. 24h	****	<0.0001
12h vs. 24h	ns	0.5011
BDNF
0h vs. 12h	**	0.0087
0h vs. 24h	*	0.0117
12h vs. 24h	ns	0.9943

## Sheet: FIG3A
0 μg/mL	0.5 μg/mL	1 μg/mL	10 μg/mL		Tukey's multiple comparisons test	Summary	P Value
1.55208	0.597024	0.523609	0.396668		0 μg/mL vs. 0.5 μg/mL	**	0.0011
1.67915	0.593094	0.477216	0.369173		0 μg/mL vs. 1 μg/mL	****	<0.0001
0.989944	0.686091	0.531008	0.394059		0 μg/mL vs. 10 μg/mL	****	<0.0001
1.01076	0.669972	0.523738	0.388713		0.5 μg/mL vs. 1 μg/mL	ns	0.6253
0.733517	0.565561	0.53702	0.408753		0.5 μg/mL vs. 10 μg/mL	ns	0.0993
0.736642	0.586846	0.482522	0.417497		1 μg/mL vs. 10 μg/mL	ns	0.6429
0.850947	0.575908	0.506159	0.429011
0.837335	0.674809	0.533506	0.446074
0.609625	0.690973	0.555492	0.473286

## Sheet: FIG3B
0 μg/Ml	0.5 μg/mL	1 μg/mL	10 μg/mL		Tukey's multiple comparisons test	Summary	P Value
0.731583		0.35514	0.175669		0 μg/mL vs. 0.5 μg/mL	*	0.0115
0.613948		0.403265	0.184008		0 μg/mL vs. 1 μg/mL	***	0.0006
0.850063	0.598362	0.480819	0.240277		0 μg/mL vs. 10 μg/mL	****	<0.0001
0.830532	0.591193	0.458769	0.261041		0.5 μg/mL vs. 1 μg/mL	ns	0.8304
0.885166	0.698889	0.324221	0.152973		0.5 μg/mL vs. 10 μg/mL	*	0.018
0.823683	0.525823	0.322142	0.062366		1 μg/mL vs. 10 μg/mL	ns	0.0863
2.0833	0.539929	0.485974	0.202367
0.967232	0.574401	0.66714	0.261436
1.21449	0.573468	0.828983	0.212985

## Sheet: FIG3C
0 μg/mL	0.5 μg/mL	1 μg/mL	10 μg/mL		Tukey's multiple comparisons test	Summary	P Value
1.11976	0.607913	0.442562	0.148992		0 μg/mL vs. 0.5 μg/mL	**	0.0051
1.19256	0.604978	0.45249	0.285358		0 μg/mL vs. 1 μg/mL	***	0.0009
1.59638	0.492405	0.442642	0.204933		0 μg/mL vs. 10 μg/mL	****	<0.0001
0.534837	0.679773	0.454744	0.20043		0.5 μg/mL vs. 1 μg/mL	ns	0.9241
0.792748	0.430763	0.44845	0.146042		0.5 μg/mL vs. 10 μg/mL	*	0.0417
0.781724	0.512685	0.464164	0.068642		1 μg/mL vs. 10 μg/mL	ns	0.1543
0.478414	0.426632	0.521988	0.145053
0.485158	0.548869	0.517501	0.158291
2.01842	0.469944	0.304952	0.169985

## Sheet: FIG3D
0 μg/mL	0.5 μg/mL	1 μg/mL	10 μg/mL		Tukey's multiple comparisons test	Summary	P Value
1.11976	0.607913	0.442562	0.148992		0 μg/mL vs. 0.5 μg/mL	****	<0.0001
1.19256	0.604978	0.45249	0.285358		0 μg/mL vs. 1 μg/mL	****	<0.0001
1.59638	0.492405	0.442642	0.204933		0 μg/mL vs. 10 μg/mL	****	<0.0001
0.534837	0.679773	0.454744	0.20043		0.5 μg/mL vs. 1 μg/mL	ns	0.382
0.792748	0.430763	0.44845	0.146042		0.5 μg/mL vs. 10 μg/mL	ns	0.1272
0.781724	0.512685	0.464164	0.068642		1 μg/mL vs. 10 μg/mL	ns	0.9158
0.478414	0.426632	0.521988	0.145053
0.485158	0.548869	0.517501	0.158291
2.01842	0.469944	0.304952	0.169985

## Sheet: FIG3E
0 μg/mL	0.5 μg/mL	1 μg/mL	10 μg/mL		Tukey's multiple comparisons test	Summary	P Value
1.03212	0.773682	0.648536	0.462314		0 μg/mL vs. 0.5 μg/mL	*	0.0437
0.952679	0.752019	0.654337	0.452347		0 μg/mL vs. 1 μg/mL	***	0.0002
1.37058	1.06976	0.787725	0.585284		0 μg/mL vs. 10 μg/mL	****	<0.0001
1.21357	1.08985	0.732739	0.586944		0.5 μg/mL vs. 1 μg/mL	ns	0.198
0.967247	0.692245	0.612657	0.55095		0.5 μg/mL vs. 10 μg/mL	****	<0.0001
0.905169	0.732736	0.667149	0.546386		1 μg/mL vs. 10 μg/mL	**	0.0071
0.890773	0.750293	0.710058	0.320753
0.832206	0.785812	0.799064	0.308036
0.835666	0.802663	0.698934	0.53406

## Sheet: FIG3F
0 μg/mL	0.5 μg/mL	1 μg/mL	10 μg/mL		Tukey's multiple comparisons test	Summary	P Value
0.765702	0.764331	0.321931	0.212548		0 μg/mL vs. 0.5 μg/mL	****	<0.0001
1.08619	0.662181	0.340286	0.207994		0 μg/mL vs. 1 μg/mL	****	<0.0001
1.12313	0.701543	0.313337	0.226888		0 μg/mL vs. 10 μg/mL	****	<0.0001
1.1714	0.384924	0.360039	0.124145		0.5 μg/mL vs. 1 μg/mL	ns	0.1677
1.1538	0.400282	0.314902	0.135995		0.5 μg/mL vs. 10 μg/mL	****	<0.0001
0.880634	0.454265	0.362543	0.098095		1 μg/mL vs. 10 μg/mL	**	0.003
0.918798	0.487083	0.378484	0.097046
0.937937	0.241041	0.390406	0.034753
0.962409	0.246453	0.433696	0.045828

[truncated: 32 more sheets: FIG3G, FIG3H, FIG3I, FIG4A, FIG4B, FIG4C, FIG5A, FIG5B, FIG5C, FIG5D, FIG6A, FIG6B, FIG6C, FIG6D, FIG7A, FIG7B, FIG7C, FIG7D, FIG7E, FIG7F …]
